# Supplementary material for: Calcium and bicarbonate signaling pathways have pivotal, resonating roles in matching ATP production to demand
Source: eLife. 2023 Jun 5;12:e84204. doi: 10.7554/eLife.84204 (PMC10284600; doi:10.7554/eLife.84204)
Supplement: Figure 6—figure supplement 2—source data 4. [file elife-84204-fig6-figsupp2-data4.zip]

Archive with 2 entries (2 files):
- Figure_S3A_Septal_wall_ETC_SourceData4.tif
- __MACOSX/._Figure_S3A_Septal_wall_ETC_SourceData4.tif
